# Supplementary material for: Comparative Analysis of Antibody Titers against the Spike Protein of SARS-CoV-2 Variants in Infected Patient Cohorts and Diverse Vaccination Regimes
Source: Int J Mol Sci. 2022 Oct 13;23(20):12231. doi: 10.3390/ijms232012231 (PMC9602709; doi:10.3390/ijms232012231)
Supplement: Supplementary file 1 [file ijms-23-12231-s001.zip]

Archive with 1 entries (1 files):
- ijms-1931459-supplementary.pdf
